# Supplementary material for: Polysaccharide from Artocarpus heterophyllus Lam. Pulp Ameliorates Cyclophosphamide-Induced Intestinal Damage by Regulating Gut Microbiota and Co-Metabolites
Source: Foods. 2026 Jan 2;15(1):138. doi: 10.3390/foods15010138 (PMC12785341; doi:10.3390/foods15010138)
Supplement: Supplementary file 1 [file foods-15-00138-s001.zip]

Archive with 1 entries (1 files):
- foods-4014053-supplementary.pdf
